# Supplementary material for: Transcriptomic Approach in Understanding Fabry Nephropathy: A Review of the Literature and Proof-of-Concept
Source: Genes (Basel). 2025 May 19;16(5):601. doi: 10.3390/genes16050601 (PMC12110829; doi:10.3390/genes16050601)
Supplement: Supplementary file 1 [file genes-16-00601-s001.zip]

Archive with 1 entries (1 files):
- genes-3618633-supplementary.pdf
